# Supplementary material for: Expression and Characterization of Intein-Cyclized Trimer of Staphylococcus aureus Protein A Domain Z
Source: Int J Mol Sci. 2023 Jan 9;24(2):1281. doi: 10.3390/ijms24021281 (PMC9865183; doi:10.3390/ijms24021281)
Supplement: Supplementary file 1 [file ijms-24-01281-s001.zip]

Archive with 1 entries (1 files):
- ijms-2102791-supplementary.pdf
